# Supplementary material for: microRNA Target Predictions across Seven Drosophila Species and Comparison to Mammalian Targets
Source: PLoS Comput Biol. 2005 Jun 24;1(1):e13. doi: 10.1371/journal.pcbi.0010013 (PMC1183519; doi:10.1371/journal.pcbi.0010013)
Supplement: Table S1 — (71 KB XLS). [file pcbi.0010013.st001.xls]

## Sheet: Sheet1
human microRNA	D. mel. microRNA	RefSeq ID of human gene	annotation of human RefSeq gene	CG number	FlyBase ID | symbol | name | molecular function | biological process | cellular component
hsa-let-7a	dme-let-7	NM_032440	Homo sapiens ligand-dependent corepressor (MLR2), mRNA.	CG18389	FBgn0013948|Eip93F|NA|DNA binding|autophagy|induction of apoptosis by hormones|NA
hsa-let-7b	dme-let-7	NM_032440	Homo sapiens ligand-dependent corepressor (MLR2), mRNA.	CG18389	FBgn0013948|Eip93F|NA|DNA binding|autophagy|induction of apoptosis by hormones|NA
hsa-let-7c	dme-let-7	NM_032440	Homo sapiens ligand-dependent corepressor (MLR2), mRNA.	CG18389	FBgn0013948|Eip93F|NA|DNA binding|autophagy|induction of apoptosis by hormones|NA
hsa-let-7e	dme-let-7	NM_032440	Homo sapiens ligand-dependent corepressor (MLR2), mRNA.	CG18389	FBgn0013948|Eip93F|NA|DNA binding|autophagy|induction of apoptosis by hormones|NA
hsa-let-7f	dme-let-7	NM_032440	Homo sapiens ligand-dependent corepressor (MLR2), mRNA.	CG18389	FBgn0013948|Eip93F|NA|DNA binding|autophagy|induction of apoptosis by hormones|NA
hsa-let-7g	dme-let-7	NM_032440	Homo sapiens ligand-dependent corepressor (MLR2), mRNA.	CG18389	FBgn0013948|Eip93F|NA|DNA binding|autophagy|induction of apoptosis by hormones|NA
hsa-let-7i	dme-let-7	NM_032440	Homo sapiens ligand-dependent corepressor (MLR2), mRNA.	CG18389	FBgn0013948|Eip93F|NA|DNA binding|autophagy|induction of apoptosis by hormones|NA
hsa-miR-1	dme-miR-1	NM_019595	Homo sapiens intersectin 2 (ITSN2), transcript variant 3, mRNA.	CG1099	FBgn0023388|Dap160|Dynamin associated protein 160|NA|neurotransmitter secretion|synaptic vesicle endocytosis|NA
hsa-miR-1	dme-miR-1	NM_001693	Homo sapiens ATPase, H+ transporting, lysosomal 56/58kDa, V1 subunit B, isoform 2 (ATP6V1B2), mRNA.	CG17369	FBgn0005671|Vha55|Vacuolar H[+]-ATPase 55kD B subunit|hydrogen-transporting two-sector ATPase|EC:3.6.3.14 |TC:3.A.2.1.- | inferred from sequence similarity with EMBL:Y12634|protein_id:CAA73182|hydrogen-translocating V-type ATPase|TC:3.A.2.2.1 |TC:3.A.2.2.3 | non-traceable author statement|hydrogen-transporting two-sector ATPase|EC:3.6.3.14 |TC:3.A.2.1.- | inferred from sequence similarity with SG…
hsa-miR-1	dme-miR-1	NM_006277	Homo sapiens intersectin 2 (ITSN2), transcript variant 1, mRNA.	CG1099	FBgn0023388|Dap160|Dynamin associated protein 160|NA|neurotransmitter secretion|synaptic vesicle endocytosis|NA
hsa-miR-100	dme-miR-100	NM_021643	Homo sapiens tribbles homolog 2 (Drosophila) (TRIB2), mRNA.	CG5408	FBgn0028978|trbl|tribbles|protein serine/threonine kinase|EC:2.7.1.37 | inferred from sequence similarity|NOT protein serine/threonine kinase|EC:2.7.1.37 | inferred from sequence similarity|regulation of cell cycle|NA
hsa-miR-124a	dme-miR-124	NM_005845	Homo sapiens ATP-binding cassette, sub-family C (CFTR/MRP), member 4 (ABCC4), mRNA.	CG7627	FBgn0032026|CG7627|NA|ATP-binding cassette (ABC) transporter|EC:3.6.3.- | inferred from sequence similarity with EMBL:AF071202|xenobiotic-transporting ATPase|EC:3.6.3.44 |TC:3.A.1.201.1 | inferred from sequence similarity with EMBL:Z49144|NA|NA
hsa-miR-124a	dme-miR-124	NM_001995	Homo sapiens acyl-CoA synthetase long-chain family member 1 (ACSL1), mRNA.	CG3961	FBgn0036821|CG3961|NA|long-chain-fatty-acid-CoA-ligase|EC:6.2.1.3 |UM-BBD_enzymeID:e0025 | inferred from sequence similarity with MGD:Facl2|MGI:MGI:102797|NA|NA
hsa-miR-124a	dme-miR-124	NM_002293	Homo sapiens laminin, gamma 1 (formerly LAMB2) (LAMC1), mRNA.	CG3322	FBgn0002528|LanB2|Laminin B2|NA|embryonic morphogenesis|histogenesis|organogenesis|basal lamina|basement membrane|MGI:MGI:99914
hsa-miR-124a	dme-miR-124	NM_006832	Homo sapiens pleckstrin homology domain containing, family C (with FERM domain) member 1 (PLEKHC1), mRNA.	CG14991	FBgn0035498|CG14991|NA|NA|NA|NA
hsa-miR-124a	dme-miR-124	NM_206854	Homo sapiens quaking homolog, KH domain RNA binding (mouse) (QKI), transcript variant 3, mRNA.	CG10293	FBgn0017397|how|held out wings|RNA binding|RNA binding|NA|nucleus|nucleus
hsa-miR-125a	dme-miR-125	NM_130475	Homo sapiens MAP-kinase activating death domain (MADD), transcript variant 7, mRNA.	CG5627	no infos available
hsa-miR-125a	dme-miR-125	NM_130470	Homo sapiens MAP-kinase activating death domain (MADD), transcript variant 1, mRNA.	CG5627	no infos available
hsa-miR-125a	dme-miR-125	NM_003682	Homo sapiens MAP-kinase activating death domain (MADD), transcript variant 4, mRNA.	CG5627	no infos available
hsa-miR-125a	dme-miR-125	NM_130476	Homo sapiens MAP-kinase activating death domain (MADD), transcript variant 8, mRNA.	CG5627	no infos available
hsa-miR-125a	dme-miR-125	NM_130473	Homo sapiens MAP-kinase activating death domain (MADD), transcript variant 5, mRNA.	CG5627	no infos available
hsa-miR-125b	dme-miR-125	NM_130475	Homo sapiens MAP-kinase activating death domain (MADD), transcript variant 7, mRNA.	CG5627	no infos available
hsa-miR-125b	dme-miR-125	NM_130473	Homo sapiens MAP-kinase activating death domain (MADD), transcript variant 5, mRNA.	CG5627	no infos available
hsa-miR-125b	dme-miR-125	NM_003682	Homo sapiens MAP-kinase activating death domain (MADD), transcript variant 4, mRNA.	CG5627	no infos available
hsa-miR-125b	dme-miR-125	NM_130476	Homo sapiens MAP-kinase activating death domain (MADD), transcript variant 8, mRNA.	CG5627	no infos available
hsa-miR-125b	dme-miR-125	NM_130470	Homo sapiens MAP-kinase activating death domain (MADD), transcript variant 1, mRNA.	CG5627	no infos available
hsa-miR-133a	dme-miR-133	NM_138713	Homo sapiens nuclear factor of activated T-cells 5, tonicity-responsive (NFAT5), transcript variant 2, mRNA.	CG11172	FBgn0030505|NFAT|Misexpression Suppressor of Ras 1|RNA polymerase II transcription factor|transcription factor|transcription factor|protein_id:AAD44343.1|transcription|transcription|nucleoplasm|nucleus|protein_id:AAD44343.1
hsa-miR-133a	dme-miR-133	NM_006599	Homo sapiens nuclear factor of activated T-cells 5, tonicity-responsive (NFAT5), transcript variant 3, mRNA.	CG11172	FBgn0030505|NFAT|Misexpression Suppressor of Ras 1|RNA polymerase II transcription factor|transcription factor|transcription factor|protein_id:AAD44343.1|transcription|transcription|nucleoplasm|nucleus|protein_id:AAD44343.1
hsa-miR-133a	dme-miR-133	NM_138714	Homo sapiens nuclear factor of activated T-cells 5, tonicity-responsive (NFAT5), transcript variant 1, mRNA.	CG11172	FBgn0030505|NFAT|Misexpression Suppressor of Ras 1|RNA polymerase II transcription factor|transcription factor|transcription factor|protein_id:AAD44343.1|transcription|transcription|nucleoplasm|nucleus|protein_id:AAD44343.1
hsa-miR-133a	dme-miR-133	NM_173214	Homo sapiens nuclear factor of activated T-cells 5, tonicity-responsive (NFAT5), transcript variant 4, mRNA.	CG11172	FBgn0030505|NFAT|Misexpression Suppressor of Ras 1|RNA polymerase II transcription factor|transcription factor|transcription factor|protein_id:AAD44343.1|transcription|transcription|nucleoplasm|nucleus|protein_id:AAD44343.1
hsa-miR-133b	dme-miR-133	NM_152826	Homo sapiens sorting nexin 1 (SNX1), transcript variant 3, mRNA.	CG2774	FBgn0031534|CG2774|NA|NA|intracellular protein transport|NA
hsa-miR-133b	dme-miR-133	NM_003099	Homo sapiens sorting nexin 1 (SNX1), transcript variant 1, mRNA.	CG2774	FBgn0031534|CG2774|NA|NA|intracellular protein transport|NA
hsa-miR-133b	dme-miR-133	NM_138713	Homo sapiens nuclear factor of activated T-cells 5, tonicity-responsive (NFAT5), transcript variant 2, mRNA.	CG11172	FBgn0030505|NFAT|Misexpression Suppressor of Ras 1|RNA polymerase II transcription factor|transcription factor|transcription factor|protein_id:AAD44343.1|transcription|transcription|nucleoplasm|nucleus|protein_id:AAD44343.1
hsa-miR-133b	dme-miR-133	NM_006599	Homo sapiens nuclear factor of activated T-cells 5, tonicity-responsive (NFAT5), transcript variant 3, mRNA.	CG11172	FBgn0030505|NFAT|Misexpression Suppressor of Ras 1|RNA polymerase II transcription factor|transcription factor|transcription factor|protein_id:AAD44343.1|transcription|transcription|nucleoplasm|nucleus|protein_id:AAD44343.1
hsa-miR-133b	dme-miR-133	NM_138714	Homo sapiens nuclear factor of activated T-cells 5, tonicity-responsive (NFAT5), transcript variant 1, mRNA.	CG11172	FBgn0030505|NFAT|Misexpression Suppressor of Ras 1|RNA polymerase II transcription factor|transcription factor|transcription factor|protein_id:AAD44343.1|transcription|transcription|nucleoplasm|nucleus|protein_id:AAD44343.1
hsa-miR-133b	dme-miR-133	NM_173214	Homo sapiens nuclear factor of activated T-cells 5, tonicity-responsive (NFAT5), transcript variant 4, mRNA.	CG11172	FBgn0030505|NFAT|Misexpression Suppressor of Ras 1|RNA polymerase II transcription factor|transcription factor|transcription factor|protein_id:AAD44343.1|transcription|transcription|nucleoplasm|nucleus|protein_id:AAD44343.1
hsa-miR-206	dme-miR-1	NM_019595	Homo sapiens intersectin 2 (ITSN2), transcript variant 3, mRNA.	CG1099	FBgn0023388|Dap160|Dynamin associated protein 160|NA|neurotransmitter secretion|synaptic vesicle endocytosis|NA
hsa-miR-206	dme-miR-1	NM_006277	Homo sapiens intersectin 2 (ITSN2), transcript variant 1, mRNA.	CG1099	FBgn0023388|Dap160|Dynamin associated protein 160|NA|neurotransmitter secretion|synaptic vesicle endocytosis|NA
hsa-miR-206	dme-miR-1	NM_001693	Homo sapiens ATPase, H+ transporting, lysosomal 56/58kDa, V1 subunit B, isoform 2 (ATP6V1B2), mRNA.	CG17369	FBgn0005671|Vha55|Vacuolar H[+]-ATPase 55kD B subunit|hydrogen-transporting two-sector ATPase|EC:3.6.3.14 |TC:3.A.2.1.- | inferred from sequence similarity with EMBL:Y12634|protein_id:CAA73182|hydrogen-translocating V-type ATPase|TC:3.A.2.2.1 |TC:3.A.2.2.3 | non-traceable author statement|hydrogen-transporting two-sector ATPase|EC:3.6.3.14 |TC:3.A.2.1.- | inferred from sequence similarity with SG…
hsa-miR-216	dme-miR-304	NM_000794	Homo sapiens dopamine receptor D1 (DRD1), mRNA.	CG9652	FBgn0011582|DopR|Dopamine receptor|G-protein coupled receptor|dopamine receptor|dopamine receptor|dopamine receptor signaling pathway|integral to membrane|integral to plasma membrane
hsa-miR-25	dme-miR-92b	NM_007118	Homo sapiens triple functional domain (PTPRF interacting) (TRIO), mRNA.	CG18214	FBgn0024277|trio|NA|Rho guanyl-nucleotide exchange factor|Rho guanyl-nucleotide exchange factor|OMIM:601893|Rho guanyl-nucleotide exchange factor|Rho protein signal transduction|actin cytoskeleton organization and biogenesis|axon guidance|FB:FBgn0000017|axon guidance|FB:FBgn0000464|axon guidance|FB:FBgn0010333|central nervous system development|FB:FBgn0000017|peripheral nervous system development…
hsa-miR-25	dme-miR-92b	NM_002968	Homo sapiens sal-like 1 (Drosophila) (SALL1), mRNA.	CG6464	FBgn0004579|salm|spalt major|specific RNA polymerase II transcription factor|transcription regulator|oenocyte development|photoreceptor differentiation (sensu Drosophila)|sensory organ development|nucleus|nucleus
hsa-miR-25	dme-miR-92a	NM_183227	Homo sapiens RAB23, member RAS oncogene family (RAB23), transcript variant 2, mRNA.	CG2108	FBgn0037364|CG2108|NA|RAB small monomeric GTPase|EC:3.6.1.47 | inferred from sequence similarity with MGD:Rab23|MGI:MGI:99833|NA|NA
hsa-miR-25	dme-miR-92a	NM_016277	Homo sapiens RAB23, member RAS oncogene family (RAB23), transcript variant 1, mRNA.	CG2108	FBgn0037364|CG2108|NA|RAB small monomeric GTPase|EC:3.6.1.47 | inferred from sequence similarity with MGD:Rab23|MGI:MGI:99833|NA|NA
hsa-miR-25	dme-miR-92b	NM_016277	Homo sapiens RAB23, member RAS oncogene family (RAB23), transcript variant 1, mRNA.	CG2108	FBgn0037364|CG2108|NA|RAB small monomeric GTPase|EC:3.6.1.47 | inferred from sequence similarity with MGD:Rab23|MGI:MGI:99833|NA|NA
hsa-miR-25	dme-miR-92b	NM_183227	Homo sapiens RAB23, member RAS oncogene family (RAB23), transcript variant 2, mRNA.	CG2108	FBgn0037364|CG2108|NA|RAB small monomeric GTPase|EC:3.6.1.47 | inferred from sequence similarity with MGD:Rab23|MGI:MGI:99833|NA|NA
hsa-miR-25	dme-miR-92b	NM_005110	Homo sapiens glutamine-fructose-6-phosphate transaminase 2 (GFPT2), mRNA.	CG1345	FBgn0039580|Gfat2|Glutamine:fructose-6-phosphate aminotransferase 2|glucosamine-fructose-6-phosphate aminotransferase (isomerizing)|EC:2.6.1.16 | inferred from sequence similarity with SGD_LOCUS:GFA1|SGD:S0001587|NA|NA
hsa-miR-25	dme-miR-92a	NM_005011	Homo sapiens nuclear respiratory factor 1 (NRF1), mRNA.	CG3114	FBgn0005427|ewg|erect wing|DNA binding|specific RNA polymerase II transcription factor|protein_id:AAD21938.1|DNA binding|protein_id:CAA40333|specific RNA polymerase II transcription factor|central nervous system development|central nervous system development|imaginal disc morphogenesis|muscle development|muscle development|muscle development|nucleus|nucleus|protein_id:AAD21938.1
hsa-miR-25	dme-miR-92a	NM_007118	Homo sapiens triple functional domain (PTPRF interacting) (TRIO), mRNA.	CG18214	FBgn0024277|trio|NA|Rho guanyl-nucleotide exchange factor|Rho guanyl-nucleotide exchange factor|OMIM:601893|Rho guanyl-nucleotide exchange factor|Rho protein signal transduction|actin cytoskeleton organization and biogenesis|axon guidance|FB:FBgn0000017|axon guidance|FB:FBgn0000464|axon guidance|FB:FBgn0010333|central nervous system development|FB:FBgn0000017|peripheral nervous system development…
hsa-miR-25	dme-miR-92a	NM_024019	Homo sapiens neurogenin 2 (NEUROG2), mRNA.	CG7659	FBgn0015550|tap|target of Poxn|specific RNA polymerase II transcription factor|NA|nucleus
hsa-miR-25	dme-miR-92a	NM_002968	Homo sapiens sal-like 1 (Drosophila) (SALL1), mRNA.	CG6464	FBgn0004579|salm|spalt major|specific RNA polymerase II transcription factor|transcription regulator|oenocyte development|photoreceptor differentiation (sensu Drosophila)|sensory organ development|nucleus|nucleus
hsa-miR-25	dme-miR-92a	NM_002078	Homo sapiens golgi autoantigen, golgin subfamily a, 4 (GOLGA4), mRNA.	CG3493	FBgn0034854|CG3493|NA|NA|NA|NA
hsa-miR-25	dme-miR-92a	NM_005110	Homo sapiens glutamine-fructose-6-phosphate transaminase 2 (GFPT2), mRNA.	CG1345	FBgn0039580|Gfat2|Glutamine:fructose-6-phosphate aminotransferase 2|glucosamine-fructose-6-phosphate aminotransferase (isomerizing)|EC:2.6.1.16 | inferred from sequence similarity with SGD_LOCUS:GFA1|SGD:S0001587|NA|NA
hsa-miR-29a	dme-miR-285	NM_178554	Homo sapiens kyphoscoliosis peptidase (KY), mRNA.	CG30147	FBgn0050147|Hil|Hillarin|NA|NA|NA
hsa-miR-29b	dme-miR-285	NM_178554	Homo sapiens kyphoscoliosis peptidase (KY), mRNA.	CG30147	FBgn0050147|Hil|Hillarin|NA|NA|NA
hsa-miR-29c	dme-miR-285	NM_178554	Homo sapiens kyphoscoliosis peptidase (KY), mRNA.	CG30147	FBgn0050147|Hil|Hillarin|NA|NA|NA
hsa-miR-31	dme-miR-31a	NM_006558	Homo sapiens KH domain containing, RNA binding, signal transduction associated 3 (KHDRBS3), mRNA.	CG4816	FBgn0022987|qkr54B|quaking related 54B|RNA binding|NA|NA
hsa-miR-31	dme-miR-31b	NM_006558	Homo sapiens KH domain containing, RNA binding, signal transduction associated 3 (KHDRBS3), mRNA.	CG4816	FBgn0022987|qkr54B|quaking related 54B|RNA binding|NA|NA
hsa-miR-32	dme-miR-92a	NM_005011	Homo sapiens nuclear respiratory factor 1 (NRF1), mRNA.	CG3114	FBgn0005427|ewg|erect wing|DNA binding|specific RNA polymerase II transcription factor|protein_id:AAD21938.1|DNA binding|protein_id:CAA40333|specific RNA polymerase II transcription factor|central nervous system development|central nervous system development|imaginal disc morphogenesis|muscle development|muscle development|muscle development|nucleus|nucleus|protein_id:AAD21938.1
hsa-miR-32	dme-miR-92a	NM_206854	Homo sapiens quaking homolog, KH domain RNA binding (mouse) (QKI), transcript variant 3, mRNA.	CG10293	FBgn0017397|how|held out wings|RNA binding|RNA binding|NA|nucleus|nucleus
hsa-miR-32	dme-miR-92a	NM_016277	Homo sapiens RAB23, member RAS oncogene family (RAB23), transcript variant 1, mRNA.	CG2108	FBgn0037364|CG2108|NA|RAB small monomeric GTPase|EC:3.6.1.47 | inferred from sequence similarity with MGD:Rab23|MGI:MGI:99833|NA|NA
hsa-miR-32	dme-miR-92b	NM_005110	Homo sapiens glutamine-fructose-6-phosphate transaminase 2 (GFPT2), mRNA.	CG1345	FBgn0039580|Gfat2|Glutamine:fructose-6-phosphate aminotransferase 2|glucosamine-fructose-6-phosphate aminotransferase (isomerizing)|EC:2.6.1.16 | inferred from sequence similarity with SGD_LOCUS:GFA1|SGD:S0001587|NA|NA
hsa-miR-32	dme-miR-92a	NM_002078	Homo sapiens golgi autoantigen, golgin subfamily a, 4 (GOLGA4), mRNA.	CG3493	FBgn0034854|CG3493|NA|NA|NA|NA
hsa-miR-32	dme-miR-92a	NM_007118	Homo sapiens triple functional domain (PTPRF interacting) (TRIO), mRNA.	CG18214	FBgn0024277|trio|NA|Rho guanyl-nucleotide exchange factor|Rho guanyl-nucleotide exchange factor|OMIM:601893|Rho guanyl-nucleotide exchange factor|Rho protein signal transduction|actin cytoskeleton organization and biogenesis|axon guidance|FB:FBgn0000017|axon guidance|FB:FBgn0000464|axon guidance|FB:FBgn0010333|central nervous system development|FB:FBgn0000017|peripheral nervous system development…
hsa-miR-32	dme-miR-92a	NM_005110	Homo sapiens glutamine-fructose-6-phosphate transaminase 2 (GFPT2), mRNA.	CG1345	FBgn0039580|Gfat2|Glutamine:fructose-6-phosphate aminotransferase 2|glucosamine-fructose-6-phosphate aminotransferase (isomerizing)|EC:2.6.1.16 | inferred from sequence similarity with SGD_LOCUS:GFA1|SGD:S0001587|NA|NA
hsa-miR-32	dme-miR-92b	NM_016277	Homo sapiens RAB23, member RAS oncogene family (RAB23), transcript variant 1, mRNA.	CG2108	FBgn0037364|CG2108|NA|RAB small monomeric GTPase|EC:3.6.1.47 | inferred from sequence similarity with MGD:Rab23|MGI:MGI:99833|NA|NA
hsa-miR-32	dme-miR-92b	NM_183227	Homo sapiens RAB23, member RAS oncogene family (RAB23), transcript variant 2, mRNA.	CG2108	FBgn0037364|CG2108|NA|RAB small monomeric GTPase|EC:3.6.1.47 | inferred from sequence similarity with MGD:Rab23|MGI:MGI:99833|NA|NA
hsa-miR-32	dme-miR-92b	NM_032440	Homo sapiens ligand-dependent corepressor (MLR2), mRNA.	CG18389	FBgn0013948|Eip93F|NA|DNA binding|autophagy|induction of apoptosis by hormones|NA
hsa-miR-32	dme-miR-92a	NM_183227	Homo sapiens RAB23, member RAS oncogene family (RAB23), transcript variant 2, mRNA.	CG2108	FBgn0037364|CG2108|NA|RAB small monomeric GTPase|EC:3.6.1.47 | inferred from sequence similarity with MGD:Rab23|MGI:MGI:99833|NA|NA
hsa-miR-32	dme-miR-92a	NM_032440	Homo sapiens ligand-dependent corepressor (MLR2), mRNA.	CG18389	FBgn0013948|Eip93F|NA|DNA binding|autophagy|induction of apoptosis by hormones|NA
hsa-miR-32	dme-miR-92b	NM_007118	Homo sapiens triple functional domain (PTPRF interacting) (TRIO), mRNA.	CG18214	FBgn0024277|trio|NA|Rho guanyl-nucleotide exchange factor|Rho guanyl-nucleotide exchange factor|OMIM:601893|Rho guanyl-nucleotide exchange factor|Rho protein signal transduction|actin cytoskeleton organization and biogenesis|axon guidance|FB:FBgn0000017|axon guidance|FB:FBgn0000464|axon guidance|FB:FBgn0010333|central nervous system development|FB:FBgn0000017|peripheral nervous system development…
hsa-miR-32	dme-miR-92b	NM_206854	Homo sapiens quaking homolog, KH domain RNA binding (mouse) (QKI), transcript variant 3, mRNA.	CG10293	FBgn0017397|how|held out wings|RNA binding|RNA binding|NA|nucleus|nucleus
hsa-miR-34a	dme-miR-34	NM_014141	Homo sapiens contactin associated protein-like 2 (CNTNAP2), mRNA.	CG6827	FBgn0013997|Nrx|Neurexin|transmembrane receptor|dorsal closure|dorsal closure|intercellular junction assembly and/or maintenance|protein localization|plasma membrane|septate junction
hsa-miR-34c	dme-miR-34	NM_173214	Homo sapiens nuclear factor of activated T-cells 5, tonicity-responsive (NFAT5), transcript variant 4, mRNA.	CG11172	FBgn0030505|NFAT|Misexpression Suppressor of Ras 1|RNA polymerase II transcription factor|transcription factor|transcription factor|protein_id:AAD44343.1|transcription|transcription|nucleoplasm|nucleus|protein_id:AAD44343.1
hsa-miR-34c	dme-miR-34	NM_006599	Homo sapiens nuclear factor of activated T-cells 5, tonicity-responsive (NFAT5), transcript variant 3, mRNA.	CG11172	FBgn0030505|NFAT|Misexpression Suppressor of Ras 1|RNA polymerase II transcription factor|transcription factor|transcription factor|protein_id:AAD44343.1|transcription|transcription|nucleoplasm|nucleus|protein_id:AAD44343.1
hsa-miR-34c	dme-miR-34	NM_014141	Homo sapiens contactin associated protein-like 2 (CNTNAP2), mRNA.	CG6827	FBgn0013997|Nrx|Neurexin|transmembrane receptor|dorsal closure|dorsal closure|intercellular junction assembly and/or maintenance|protein localization|plasma membrane|septate junction
hsa-miR-34c	dme-miR-34	NM_138714	Homo sapiens nuclear factor of activated T-cells 5, tonicity-responsive (NFAT5), transcript variant 1, mRNA.	CG11172	FBgn0030505|NFAT|Misexpression Suppressor of Ras 1|RNA polymerase II transcription factor|transcription factor|transcription factor|protein_id:AAD44343.1|transcription|transcription|nucleoplasm|nucleus|protein_id:AAD44343.1
hsa-miR-34c	dme-miR-34	NM_138713	Homo sapiens nuclear factor of activated T-cells 5, tonicity-responsive (NFAT5), transcript variant 2, mRNA.	CG11172	FBgn0030505|NFAT|Misexpression Suppressor of Ras 1|RNA polymerase II transcription factor|transcription factor|transcription factor|protein_id:AAD44343.1|transcription|transcription|nucleoplasm|nucleus|protein_id:AAD44343.1
hsa-miR-34c	dme-miR-34	NM_201999	Homo sapiens E74-like factor 2 (ets domain transcription factor) (ELF2), transcript variant 1, mRNA.	CG32180	FBgn0000567|Eip74EF|Ecdysone-induced protein 74EF|transcription factor|specific RNA polymerase II transcription factor|MGI:MGI:107180|autophagy|nucleus|MGI:MGI:107180
hsa-miR-34c	dme-miR-34	NM_006874	Homo sapiens E74-like factor 2 (ets domain transcription factor) (ELF2), transcript variant 2, mRNA.	CG32180	FBgn0000567|Eip74EF|Ecdysone-induced protein 74EF|transcription factor|specific RNA polymerase II transcription factor|MGI:MGI:107180|autophagy|nucleus|MGI:MGI:107180
hsa-miR-367	dme-miR-92b	NM_145893	Homo sapiens ataxin 2-binding protein 1 (A2BP1), transcript variant 3, mRNA.	CG32062	FBgn0052062|CG32062|NA|RNA binding|NA|NA
hsa-miR-367	dme-miR-92b	NM_206854	Homo sapiens quaking homolog, KH domain RNA binding (mouse) (QKI), transcript variant 3, mRNA.	CG10293	FBgn0017397|how|held out wings|RNA binding|RNA binding|NA|nucleus|nucleus
hsa-miR-367	dme-miR-92b	NM_016277	Homo sapiens RAB23, member RAS oncogene family (RAB23), transcript variant 1, mRNA.	CG2108	FBgn0037364|CG2108|NA|RAB small monomeric GTPase|EC:3.6.1.47 | inferred from sequence similarity with MGD:Rab23|MGI:MGI:99833|NA|NA
hsa-miR-367	dme-miR-92b	NM_007118	Homo sapiens triple functional domain (PTPRF interacting) (TRIO), mRNA.	CG18214	FBgn0024277|trio|NA|Rho guanyl-nucleotide exchange factor|Rho guanyl-nucleotide exchange factor|OMIM:601893|Rho guanyl-nucleotide exchange factor|Rho protein signal transduction|actin cytoskeleton organization and biogenesis|axon guidance|FB:FBgn0000017|axon guidance|FB:FBgn0000464|axon guidance|FB:FBgn0010333|central nervous system development|FB:FBgn0000017|peripheral nervous system development…
hsa-miR-367	dme-miR-92b	NM_145891	Homo sapiens ataxin 2-binding protein 1 (A2BP1), transcript variant 1, mRNA.	CG32062	FBgn0052062|CG32062|NA|RNA binding|NA|NA
hsa-miR-367	dme-miR-92a	NM_016277	Homo sapiens RAB23, member RAS oncogene family (RAB23), transcript variant 1, mRNA.	CG2108	FBgn0037364|CG2108|NA|RAB small monomeric GTPase|EC:3.6.1.47 | inferred from sequence similarity with MGD:Rab23|MGI:MGI:99833|NA|NA
hsa-miR-367	dme-miR-92a	NM_002078	Homo sapiens golgi autoantigen, golgin subfamily a, 4 (GOLGA4), mRNA.	CG3493	FBgn0034854|CG3493|NA|NA|NA|NA
hsa-miR-367	dme-miR-92a	NM_005110	Homo sapiens glutamine-fructose-6-phosphate transaminase 2 (GFPT2), mRNA.	CG1345	FBgn0039580|Gfat2|Glutamine:fructose-6-phosphate aminotransferase 2|glucosamine-fructose-6-phosphate aminotransferase (isomerizing)|EC:2.6.1.16 | inferred from sequence similarity with SGD_LOCUS:GFA1|SGD:S0001587|NA|NA
hsa-miR-367	dme-miR-92a	NM_183227	Homo sapiens RAB23, member RAS oncogene family (RAB23), transcript variant 2, mRNA.	CG2108	FBgn0037364|CG2108|NA|RAB small monomeric GTPase|EC:3.6.1.47 | inferred from sequence similarity with MGD:Rab23|MGI:MGI:99833|NA|NA
hsa-miR-367	dme-miR-92a	NM_005011	Homo sapiens nuclear respiratory factor 1 (NRF1), mRNA.	CG3114	FBgn0005427|ewg|erect wing|DNA binding|specific RNA polymerase II transcription factor|protein_id:AAD21938.1|DNA binding|protein_id:CAA40333|specific RNA polymerase II transcription factor|central nervous system development|central nervous system development|imaginal disc morphogenesis|muscle development|muscle development|muscle development|nucleus|nucleus|protein_id:AAD21938.1
hsa-miR-367	dme-miR-92a	NM_007118	Homo sapiens triple functional domain (PTPRF interacting) (TRIO), mRNA.	CG18214	FBgn0024277|trio|NA|Rho guanyl-nucleotide exchange factor|Rho guanyl-nucleotide exchange factor|OMIM:601893|Rho guanyl-nucleotide exchange factor|Rho protein signal transduction|actin cytoskeleton organization and biogenesis|axon guidance|FB:FBgn0000017|axon guidance|FB:FBgn0000464|axon guidance|FB:FBgn0010333|central nervous system development|FB:FBgn0000017|peripheral nervous system development…
hsa-miR-367	dme-miR-92a	NM_206854	Homo sapiens quaking homolog, KH domain RNA binding (mouse) (QKI), transcript variant 3, mRNA.	CG10293	FBgn0017397|how|held out wings|RNA binding|RNA binding|NA|nucleus|nucleus
hsa-miR-367	dme-miR-92b	NM_183227	Homo sapiens RAB23, member RAS oncogene family (RAB23), transcript variant 2, mRNA.	CG2108	FBgn0037364|CG2108|NA|RAB small monomeric GTPase|EC:3.6.1.47 | inferred from sequence similarity with MGD:Rab23|MGI:MGI:99833|NA|NA
hsa-miR-367	dme-miR-92b	NM_005110	Homo sapiens glutamine-fructose-6-phosphate transaminase 2 (GFPT2), mRNA.	CG1345	FBgn0039580|Gfat2|Glutamine:fructose-6-phosphate aminotransferase 2|glucosamine-fructose-6-phosphate aminotransferase (isomerizing)|EC:2.6.1.16 | inferred from sequence similarity with SGD_LOCUS:GFA1|SGD:S0001587|NA|NA
hsa-miR-7	dme-miR-7	NM_198597	Homo sapiens SEC24 related gene family, member C (S. cerevisiae) (SEC24C), transcript variant 2, mRNA.	CG10882	FBgn0031408|CG10882|NA|serine-type endopeptidase|EC:3.4.21.- | inferred from sequence similarity with EMBL:M27602|protein_id:AAA61232.1|NA|NA
hsa-miR-7	dme-miR-7	NM_207036	Homo sapiens transcription factor 12 (HTF4, helix-loop-helix transcription factors 4) (TCF12), transcript variant 1, mRNA.	CG5102	FBgn0000413|da|daughterless|transcription factor|DNA binding|transcriptional activator|specific RNA polymerase II transcription factor|MGI:MGI:98506|oogenesis|nucleus|MGI:MGI:98506|nucleus
hsa-miR-7	dme-miR-7	NM_207040	Homo sapiens transcription factor 12 (HTF4, helix-loop-helix transcription factors 4) (TCF12), transcript variant 5, mRNA.	CG5102	FBgn0000413|da|daughterless|transcription factor|DNA binding|transcriptional activator|specific RNA polymerase II transcription factor|MGI:MGI:98506|oogenesis|nucleus|MGI:MGI:98506|nucleus
hsa-miR-7	dme-miR-7	NM_207038	Homo sapiens transcription factor 12 (HTF4, helix-loop-helix transcription factors 4) (TCF12), transcript variant 4, mRNA.	CG5102	FBgn0000413|da|daughterless|transcription factor|DNA binding|transcriptional activator|specific RNA polymerase II transcription factor|MGI:MGI:98506|oogenesis|nucleus|MGI:MGI:98506|nucleus
hsa-miR-7	dme-miR-7	NM_207037	Homo sapiens transcription factor 12 (HTF4, helix-loop-helix transcription factors 4) (TCF12), transcript variant 2, mRNA.	CG5102	FBgn0000413|da|daughterless|transcription factor|DNA binding|transcriptional activator|specific RNA polymerase II transcription factor|MGI:MGI:98506|oogenesis|nucleus|MGI:MGI:98506|nucleus
hsa-miR-7	dme-miR-7	NM_012297	Homo sapiens Ras-GTPase activating protein SH3 domain-binding protein 2 (G3BP2), transcript variant 2, mRNA.	CG9412	FBgn0015778|rin|rasputin|RNA binding|SH3-domain binding|protein binding|protein_id:AAC95292.1|protein binding|protein_id:AAB07787.1|RAS protein signal transduction|FB:FBgn0014020|cytosol
hsa-miR-7	dme-miR-7	NM_006135	Homo sapiens capping protein (actin filament) muscle Z-line, alpha 1 (CAPZA1), mRNA.	CG10540	FBgn0034577|CG10540|NA|barbed-end actin capping|F-actin capping|barbed-end actin capping|actin cytoskeleton organization and biogenesis|microtubule-based movement|dynactin complex|microtubule associated complex
hsa-miR-7	dme-miR-7	NM_032790	Homo sapiens hypothetical protein FLJ14466 (FLJ14466), mRNA.	CG11430	FBgn0041585|olf186-F|NA|NA|NA|NA
hsa-miR-7	dme-miR-7	NM_003205	Homo sapiens transcription factor 12 (HTF4, helix-loop-helix transcription factors 4) (TCF12), transcript variant 3, mRNA.	CG5102	FBgn0000413|da|daughterless|transcription factor|DNA binding|transcriptional activator|specific RNA polymerase II transcription factor|MGI:MGI:98506|oogenesis|nucleus|MGI:MGI:98506|nucleus
hsa-miR-7	dme-miR-7	NM_203505	Homo sapiens Ras-GTPase activating protein SH3 domain-binding protein 2 (G3BP2), transcript variant 1, mRNA.	CG9412	FBgn0015778|rin|rasputin|RNA binding|SH3-domain binding|protein binding|protein_id:AAC95292.1|protein binding|protein_id:AAB07787.1|RAS protein signal transduction|FB:FBgn0014020|cytosol
hsa-miR-7	dme-miR-7	NM_203504	Homo sapiens Ras-GTPase activating protein SH3 domain-binding protein 2 (G3BP2), transcript variant 3, mRNA.	CG9412	FBgn0015778|rin|rasputin|RNA binding|SH3-domain binding|protein binding|protein_id:AAC95292.1|protein binding|protein_id:AAB07787.1|RAS protein signal transduction|FB:FBgn0014020|cytosol
hsa-miR-7	dme-miR-7	NM_004922	Homo sapiens SEC24 related gene family, member C (S. cerevisiae) (SEC24C), transcript variant 1, mRNA.	CG10882	FBgn0031408|CG10882|NA|serine-type endopeptidase|EC:3.4.21.- | inferred from sequence similarity with EMBL:M27602|protein_id:AAA61232.1|NA|NA
hsa-miR-9	dme-miR-9c	NM_000411	Homo sapiens holocarboxylase synthetase (biotin-[proprionyl-Coenzyme A-carboxylase (ATP-hydrolysing)] ligase) (HLCS), mRNA.	CG14670	FBgn0037332|CG14670|NA|biotin-[propionyl-CoA-carboxylase (ATP-hydrolyzing)] ligase|EC:6.3.4.10 | inferred from sequence similarity with SWISS-PROT:P50747|NA|NA
hsa-miR-9	dme-miR-9a	NM_022893	Homo sapiens B-cell CLL/lymphoma 11A (zinc finger protein) (BCL11A), transcript variant 1, mRNA.	CG9650	FBgn0029939|CG9650|NA|NA|NA|NA
hsa-miR-9	dme-miR-9c	NM_020123	Homo sapiens SM-11044 binding protein (SMBP), mRNA.	CG10590	FBgn0035622|CG10590|NA|transporter|SGD:S0004073|NA|endosome|SGD:S0004073
hsa-miR-9	dme-miR-9c	NM_022893	Homo sapiens B-cell CLL/lymphoma 11A (zinc finger protein) (BCL11A), transcript variant 1, mRNA.	CG9650	FBgn0029939|CG9650|NA|NA|NA|NA
hsa-miR-9	dme-miR-9b	NM_000411	Homo sapiens holocarboxylase synthetase (biotin-[proprionyl-Coenzyme A-carboxylase (ATP-hydrolysing)] ligase) (HLCS), mRNA.	CG14670	FBgn0037332|CG14670|NA|biotin-[propionyl-CoA-carboxylase (ATP-hydrolyzing)] ligase|EC:6.3.4.10 | inferred from sequence similarity with SWISS-PROT:P50747|NA|NA
hsa-miR-9	dme-miR-9b	NM_022893	Homo sapiens B-cell CLL/lymphoma 11A (zinc finger protein) (BCL11A), transcript variant 1, mRNA.	CG9650	FBgn0029939|CG9650|NA|NA|NA|NA
hsa-miR-9	dme-miR-9b	NM_020123	Homo sapiens SM-11044 binding protein (SMBP), mRNA.	CG10590	FBgn0035622|CG10590|NA|transporter|SGD:S0004073|NA|endosome|SGD:S0004073
hsa-miR-9	dme-miR-9a	NM_020123	Homo sapiens SM-11044 binding protein (SMBP), mRNA.	CG10590	FBgn0035622|CG10590|NA|transporter|SGD:S0004073|NA|endosome|SGD:S0004073
hsa-miR-9	dme-miR-9a	NM_000411	Homo sapiens holocarboxylase synthetase (biotin-[proprionyl-Coenzyme A-carboxylase (ATP-hydrolysing)] ligase) (HLCS), mRNA.	CG14670	FBgn0037332|CG14670|NA|biotin-[propionyl-CoA-carboxylase (ATP-hydrolyzing)] ligase|EC:6.3.4.10 | inferred from sequence similarity with SWISS-PROT:P50747|NA|NA
hsa-miR-9_star	dme-miR-4	NM_001894	Homo sapiens casein kinase 1, epsilon (CSNK1E), transcript variant 2, mRNA.	CG2048	FBgn0002413|dco|discs overgrown|protein serine/threonine kinase|EC:2.7.1.37 | non-traceable author statement|casein kinase I|EC:2.7.1.- | inferred from sequence similarity|casein kinase I|EC:2.7.1.- | non-traceable author statement|cell communication|circadian rhythm|circadian rhythm|circadian rhythm|imaginal disc growth|imaginal disc growth|regulation of ecdysteroid secretion|response to cocaine…
hsa-miR-9_star	dme-miR-79	NM_001894	Homo sapiens casein kinase 1, epsilon (CSNK1E), transcript variant 2, mRNA.	CG2048	FBgn0002413|dco|discs overgrown|protein serine/threonine kinase|EC:2.7.1.37 | non-traceable author statement|casein kinase I|EC:2.7.1.- | inferred from sequence similarity|casein kinase I|EC:2.7.1.- | non-traceable author statement|cell communication|circadian rhythm|circadian rhythm|circadian rhythm|imaginal disc growth|imaginal disc growth|regulation of ecdysteroid secretion|response to cocaine…
hsa-miR-9_star	dme-miR-79	NM_032975	Homo sapiens dystrobrevin, alpha (DTNA), transcript variant 2, mRNA.	CG8529	FBgn0033739|Dyb|Dystrobrevin-like|cytoskeletal protein binding|structural constituent of muscle|OMIM:601239|NA|dystrophin-associated glycoprotein complex|OMIM:601239|dystrophin-associated glycoprotein complex|OMIM:602415
hsa-miR-9_star	dme-miR-4	NM_152221	Homo sapiens casein kinase 1, epsilon (CSNK1E), transcript variant 1, mRNA.	CG2048	FBgn0002413|dco|discs overgrown|protein serine/threonine kinase|EC:2.7.1.37 | non-traceable author statement|casein kinase I|EC:2.7.1.- | inferred from sequence similarity|casein kinase I|EC:2.7.1.- | non-traceable author statement|cell communication|circadian rhythm|circadian rhythm|circadian rhythm|imaginal disc growth|imaginal disc growth|regulation of ecdysteroid secretion|response to cocaine…
hsa-miR-9_star	dme-miR-79	NM_006698	Homo sapiens bladder cancer associated protein (BLCAP), mRNA.	CG4867	FBgn0040239|bc10|NA|NA|NA|NA
hsa-miR-9_star	dme-miR-79	NM_173200	Homo sapiens nuclear receptor subfamily 4, group A, member 3 (NR4A3), transcript variant 3, mRNA.	CG1864	FBgn0014859|Hr38|Hormone receptor-like in 38|ligand-dependent nuclear receptor|ligand-dependent nuclear receptor|MGI:MGI:108416|epidermal differentiation|nucleus
hsa-miR-9_star	dme-miR-79	NM_152221	Homo sapiens casein kinase 1, epsilon (CSNK1E), transcript variant 1, mRNA.	CG2048	FBgn0002413|dco|discs overgrown|protein serine/threonine kinase|EC:2.7.1.37 | non-traceable author statement|casein kinase I|EC:2.7.1.- | inferred from sequence similarity|casein kinase I|EC:2.7.1.- | non-traceable author statement|cell communication|circadian rhythm|circadian rhythm|circadian rhythm|imaginal disc growth|imaginal disc growth|regulation of ecdysteroid secretion|response to cocaine…
hsa-miR-9_star	dme-miR-4	NM_173200	Homo sapiens nuclear receptor subfamily 4, group A, member 3 (NR4A3), transcript variant 3, mRNA.	CG1864	FBgn0014859|Hr38|Hormone receptor-like in 38|ligand-dependent nuclear receptor|ligand-dependent nuclear receptor|MGI:MGI:108416|epidermal differentiation|nucleus
hsa-miR-9_star	dme-miR-79	NM_001390	Homo sapiens dystrobrevin, alpha (DTNA), transcript variant 1, mRNA.	CG8529	FBgn0033739|Dyb|Dystrobrevin-like|cytoskeletal protein binding|structural constituent of muscle|OMIM:601239|NA|dystrophin-associated glycoprotein complex|OMIM:601239|dystrophin-associated glycoprotein complex|OMIM:602415
hsa-miR-9_star	dme-miR-4	NM_006698	Homo sapiens bladder cancer associated protein (BLCAP), mRNA.	CG4867	FBgn0040239|bc10|NA|NA|NA|NA
hsa-miR-9_star	dme-miR-79	NM_032980	Homo sapiens dystrobrevin, alpha (DTNA), transcript variant 6, mRNA.	CG8529	FBgn0033739|Dyb|Dystrobrevin-like|cytoskeletal protein binding|structural constituent of muscle|OMIM:601239|NA|dystrophin-associated glycoprotein complex|OMIM:601239|dystrophin-associated glycoprotein complex|OMIM:602415
hsa-miR-92	dme-miR-92a	NM_005110	Homo sapiens glutamine-fructose-6-phosphate transaminase 2 (GFPT2), mRNA.	CG1345	FBgn0039580|Gfat2|Glutamine:fructose-6-phosphate aminotransferase 2|glucosamine-fructose-6-phosphate aminotransferase (isomerizing)|EC:2.6.1.16 | inferred from sequence similarity with SGD_LOCUS:GFA1|SGD:S0001587|NA|NA
hsa-miR-92	dme-miR-92b	NM_183227	Homo sapiens RAB23, member RAS oncogene family (RAB23), transcript variant 2, mRNA.	CG2108	FBgn0037364|CG2108|NA|RAB small monomeric GTPase|EC:3.6.1.47 | inferred from sequence similarity with MGD:Rab23|MGI:MGI:99833|NA|NA
hsa-miR-92	dme-miR-92a	NM_005011	Homo sapiens nuclear respiratory factor 1 (NRF1), mRNA.	CG3114	FBgn0005427|ewg|erect wing|DNA binding|specific RNA polymerase II transcription factor|protein_id:AAD21938.1|DNA binding|protein_id:CAA40333|specific RNA polymerase II transcription factor|central nervous system development|central nervous system development|imaginal disc morphogenesis|muscle development|muscle development|muscle development|nucleus|nucleus|protein_id:AAD21938.1
hsa-miR-92	dme-miR-92b	NM_206854	Homo sapiens quaking homolog, KH domain RNA binding (mouse) (QKI), transcript variant 3, mRNA.	CG10293	FBgn0017397|how|held out wings|RNA binding|RNA binding|NA|nucleus|nucleus
hsa-miR-92	dme-miR-92a	NM_183227	Homo sapiens RAB23, member RAS oncogene family (RAB23), transcript variant 2, mRNA.	CG2108	FBgn0037364|CG2108|NA|RAB small monomeric GTPase|EC:3.6.1.47 | inferred from sequence similarity with MGD:Rab23|MGI:MGI:99833|NA|NA
hsa-miR-92	dme-miR-92b	NM_032440	Homo sapiens ligand-dependent corepressor (MLR2), mRNA.	CG18389	FBgn0013948|Eip93F|NA|DNA binding|autophagy|induction of apoptosis by hormones|NA
hsa-miR-92	dme-miR-92b	NM_005110	Homo sapiens glutamine-fructose-6-phosphate transaminase 2 (GFPT2), mRNA.	CG1345	FBgn0039580|Gfat2|Glutamine:fructose-6-phosphate aminotransferase 2|glucosamine-fructose-6-phosphate aminotransferase (isomerizing)|EC:2.6.1.16 | inferred from sequence similarity with SGD_LOCUS:GFA1|SGD:S0001587|NA|NA
hsa-miR-92	dme-miR-92a	NM_016277	Homo sapiens RAB23, member RAS oncogene family (RAB23), transcript variant 1, mRNA.	CG2108	FBgn0037364|CG2108|NA|RAB small monomeric GTPase|EC:3.6.1.47 | inferred from sequence similarity with MGD:Rab23|MGI:MGI:99833|NA|NA
hsa-miR-92	dme-miR-92a	NM_032440	Homo sapiens ligand-dependent corepressor (MLR2), mRNA.	CG18389	FBgn0013948|Eip93F|NA|DNA binding|autophagy|induction of apoptosis by hormones|NA
hsa-miR-92	dme-miR-92a	NM_002078	Homo sapiens golgi autoantigen, golgin subfamily a, 4 (GOLGA4), mRNA.	CG3493	FBgn0034854|CG3493|NA|NA|NA|NA
hsa-miR-92	dme-miR-92b	NM_016277	Homo sapiens RAB23, member RAS oncogene family (RAB23), transcript variant 1, mRNA.	CG2108	FBgn0037364|CG2108|NA|RAB small monomeric GTPase|EC:3.6.1.47 | inferred from sequence similarity with MGD:Rab23|MGI:MGI:99833|NA|NA
hsa-miR-92	dme-miR-92a	NM_206854	Homo sapiens quaking homolog, KH domain RNA binding (mouse) (QKI), transcript variant 3, mRNA.	CG10293	FBgn0017397|how|held out wings|RNA binding|RNA binding|NA|nucleus|nucleus
hsa-miR-96	dme-miR-263b	NM_145735	Homo sapiens Rho guanine nucleotide exchange factor (GEF) 7 (ARHGEF7), transcript variant 2, mRNA.	CG10043	FBgn0015803|rtGEF|rho-type guanine exchange factor|guanyl-nucleotide exchange factor|NA|NA
hsa-miR-96	dme-miR-263b	NM_000683	Homo sapiens adrenergic, alpha-2C-, receptor (ADRA2C), mRNA.	CG7485	FBgn0004514|TyrR|Tyramine receptor|octopamine receptor|tyramine receptor|amine receptor|amine receptor|MGI:MGI:96273|G-protein coupled receptor|octopamine/tyramine signaling pathway|olfaction|plasma membrane|FB:FBgn0004573|plasma membrane|FB:FBgn0000037|plasma membrane|OMIM:109630|plasma membrane|OMIM:109760
hsa-miR-96	dme-miR-263b	NM_144570	Homo sapiens chromosome 16 open reading frame 34 (C16orf34), mRNA.	CG2714	FBgn0000376|crm|cramped|DNA binding|segment specification|nucleus|nucleus
hsa-miR-96	dme-miR-263b	NM_002958	Homo sapiens RYK receptor-like tyrosine kinase (RYK), transcript variant 2, mRNA.	CG17348	FBgn0015380|drl|derailed|transmembrane receptor protein tyrosine kinase|EC:2.7.1.- | inferred from sequence similarity|protein tyrosine kinase|EC:2.7.1.112 | non-traceable author statement|protein tyrosine kinase|EC:2.7.1.112 | inferred from sequence similarity with SPTREMBL:P34925|protein amino acid phosphorylation|integral to membrane|plasma membrane
hsa-miR-96	dme-miR-263b	NM_005400	Homo sapiens protein kinase C, epsilon (PRKCE), mRNA.	CG1954	FBgn0003093|Pkc98E|Protein C kinase 98E|protein serine/threonine kinase|EC:2.7.1.37 | non-traceable author statement|protein kinase C|EC:2.7.1.- | inferred from sequence similarity|calcium dependent protein kinase C|EC:2.7.1.- | inferred from sequence similarity|diacylglycerol-activated/phospholipid dependent protein kinase C|EC:2.7.1.- | inferred from sequence similarity|diacylglycerol binding|d…
hsa-miR-96	dme-miR-263b	NM_032440	Homo sapiens ligand-dependent corepressor (MLR2), mRNA.	CG18389	FBgn0013948|Eip93F|NA|DNA binding|autophagy|induction of apoptosis by hormones|NA
hsa-miR-96	dme-miR-263b	NM_025235	Homo sapiens tankyrase, TRF1-interacting ankyrin-related ADP-ribose polymerase 2 (TNKS2), mRNA.	CG4719	FBgn0027508|BcDNA:LD22548|NA|structural constituent of cytoskeleton|cytoskeletal anchoring|NA
hsa-miR-96	dme-miR-263b	NM_006561	Homo sapiens CUG triplet repeat, RNA binding protein 2 (CUGBP2), mRNA.	CG31762	FBgn0000114|aret|arrest|RNA binding|RNA binding|RNA binding|RNA binding|MGI:MGi:1338822|oogenesis|oogenesis|NA
hsa-miR-96	dme-miR-263b	NM_006675	Homo sapiens transmembrane 4 superfamily member tetraspan NET-5 (NET-5), mRNA.	CG4690	FBgn0029837|Tsp5D|Tetraspanin 5D|NA|NA|integral to membrane
hsa-miR-96	dme-miR-263b	NM_001380	Homo sapiens dedicator of cytokinesis 1 (DOCK1), mRNA.	CG10379	FBgn0015513|mbc|myoblast city|NA|larval visceral muscle development|myoblast fusion|ruffles
hsa-miR-96	dme-miR-263b	NM_024721	Homo sapiens zinc finger homeodomain 4 (ZFHX4), mRNA.	CG1449	FBgn0004607|zfh2|Zn finger homeodomain 2|DNA binding|DNA binding|RNA polymerase II transcription factor|MGI:MGI:99948|central nervous system development|neurogenesis|nucleus|MGI:MGI:99948|nucleus
hsa-miR-96	dme-miR-263b	NM_002293	Homo sapiens laminin, gamma 1 (formerly LAMB2) (LAMC1), mRNA.	CG3322	FBgn0002528|LanB2|Laminin B2|NA|embryonic morphogenesis|histogenesis|organogenesis|basal lamina|basement membrane|MGI:MGI:99914
hsa-miR-96	dme-miR-263b	NM_018434	Homo sapiens ring finger protein 130 (RNF130), mRNA.	CG2679	FBgn0004919|gol|goliath|NA|mesoderm development|regulation of transcription, DNA-dependent|nucleus
hsa-miR-96	dme-miR-263b	NM_021111	Homo sapiens reversion-inducing-cysteine-rich protein with kazal motifs (RECK), mRNA.	CG5392	FBgn0036463|CG5392|NA|NA|NA|NA
hsa-miR-96	dme-miR-263b	NM_002202	Homo sapiens ISL1 transcription factor, LIM/homeodomain, (islet-1) (ISL1), mRNA.	CG10619	FBgn0003896|tup|tailup|specific RNA polymerase II transcription factor|terminal region determination|FB:FBgn0003733|torso receptor signaling pathway|FB:FBgn0003733|nucleus
hsa-miR-98	dme-let-7	NM_032440	Homo sapiens ligand-dependent corepressor (MLR2), mRNA.	CG18389	FBgn0013948|Eip93F|NA|DNA binding|autophagy|induction of apoptosis by hormones|NA
hsa-miR-99a	dme-miR-100	NM_021643	Homo sapiens tribbles homolog 2 (Drosophila) (TRIB2), mRNA.	CG5408	FBgn0028978|trbl|tribbles|protein serine/threonine kinase|EC:2.7.1.37 | inferred from sequence similarity|NOT protein serine/threonine kinase|EC:2.7.1.37 | inferred from sequence similarity|regulation of cell cycle|NA
hsa-miR-99b	dme-miR-100	NM_021643	Homo sapiens tribbles homolog 2 (Drosophila) (TRIB2), mRNA.	CG5408	FBgn0028978|trbl|tribbles|protein serine/threonine kinase|EC:2.7.1.37 | inferred from sequence similarity|NOT protein serine/threonine kinase|EC:2.7.1.37 | inferred from sequence similarity|regulation of cell cycle|NA
